# Supplementary material for: Timosaponin A3 Inhibits Palmitate and Stearate through Suppression of SREBP-1 in Pancreatic Cancer
Source: Pharmaceutics. 2022 Apr 27;14(5):945. doi: 10.3390/pharmaceutics14050945 (PMC9147344; doi:10.3390/pharmaceutics14050945)
Supplement: Supplementary file 1 [file pharmaceutics-14-00945-s001.zip]

Archive with 1 entries (1 files):
- pharmaceutics-1564084-supplementary.pdf
